# Supplementary material for: Exploring Motor–Cognitive Interference Effects and the Influence of Self-Reported Physical Activity on Dual-Task Walking in Parkinson’s Disease and Healthy Older Adults
Source: Brain Sci. 2025 Jan 25;15(2):114. doi: 10.3390/brainsci15020114 (PMC11853502; doi:10.3390/brainsci15020114)
Supplement: Supplementary file 1 [file brainsci-15-00114-s001.zip]

Archive with 1 entries (1 files):
- brainsci-3412464-supplementary.pdf
